# Supplementary material for: Local dynamic stability during gait for predicting falls in elderly people: A one-year prospective study
Source: PLoS One. 2018 May 10;13(5):e0197091. doi: 10.1371/journal.pone.0197091 (PMC5944953; doi:10.1371/journal.pone.0197091)
Supplement: S1 Data — (XLSX) [file pone.0197091.s001.xlsx]

## Sheet: data
ID	gender	age (years)	height (cm)	weight (kg)	BMI (kg/m2)	fall history 3 months prior baseline - number of falls	number of falls - 1 year	N 0/ M 1/F 2+	Tinetti balance	Tinetti gait	Tinetti total	speed	stride frequency	trunk ltLE_V	trunk ltLE_ML	trunk ltLE_AP	trunk stLE_V	trunk stLE_ML	trunk stLE_AP	shanks ltLE_V	shanks ltLE_ML	shanks ltLE_AP	shanks stLE_V	shanks stLE_ML	shanks stLE_AP
2301	F	71.9534	167.4	93.8333	33.44	0	0	N	16	12	28	1.15132	0.968731	0.0365812	0.00672301	0.0344536	0.717847	0.858629	0.518488	0.0181122	0.0172037	0.0236506	1.32581	1.56748	1.05355
2326	F	81.2932	156	66.8194	27.24	0	1	M	16	10.5	26.5	1.10136	0.918603	0.0383885	0.0182311	0.0349645	0.714876	1.05695	0.834558	0.028668	0.016286	0.0287117	1.36943	1.08735	0.778962
2341	F	69.8795	156.2	54.1457	22.05	0	0	N	16	12	28	1.21647	0.967362	0.0339537	0.0173968	0.0256822	0.670621	0.796619	0.869996	0.0218806	0.0190612	0.0370847	1.19989	1.14406	0.657939
2294	F	74.0712	166.8	97.9187	35.22	1	0	N	14.5	11	25.5	0.941499	0.803245	0.0176834	0.0089068	0.0077786	0.671835	1.17119	0.667001	0.0106779	0.00990376	0.0176223	1.21729	1.26454	0.751689
2201	F	75.1233	170.1	113.912	39.47	0	0	N	16	12	28	1.00074	0.855913	0.0350726	0.0231996	0.0288408	0.647459	0.624325	0.688665	0.0144471	0.0145948	0.0233697	1.24748	1.28686	0.900258
2344	M	70.5726	171.1	89.6718	30.57	2	1	M	16	11.5	27.5	1.21913	0.891016	0.0325823	0.015278	0.0280852	0.724155	0.957879	0.754789	0.0251892	0.0160164	0.0283672	1.21402	1.1002	0.926661
2203	F	62.4932	156.3	44.3171	18.01	0	0	N	16	12	28	1.34569	1.01889	0.0553827	0.0239203	0.0489198	0.696263	1.04547	0.759862	0.0292401	0.00926162	0.0345248	1.11093	1.21421	0.788291
2205	F	66.2192	167.5	70.7032	25.13	2	0	N	15.5	12	27.5	1.49568	1.05041	0.0393746	0.0228223	0.0357469	1.09917	1.23281	0.841508	0.0395806	0.0281587	0.0543819	1.34921	1.67954	1.02398
2364	F	67.6247	157.7	86.8479	34.86	1	0	N	16	12	28	1.30441	1.00659	0.0477817	0.013422	0.0308156	0.938074	0.888523	0.693305	0.0312055	0.0287345	0.0326904	1.11142	1.36731	0.833267
2327	F	69.6932	157	70.8759	28.56	0	0	N	16	12	28	1.15977	0.942793	0.0355005	0.0165724	0.0376368	0.491378	0.748311	0.485525	0.0330112	0.0117188	0.0337345	0.820488	0.872272	0.527989
2313	F	72.5808	170	67.4674	23.22	1	3	F	14.5	12	26.5	1.35912	0.974244	0.0338993	0.0161014	0.0249495	0.888831	0.956063	1.15477	0.0211506	0.012166	0.0372934	1.2916	1.41228	0.847068
2207	F	70.1836	164.4	59.9652	21.79	1	0	N	14	12	26	1.04659	0.865445	0.00526729	0.0027752	0.0102299	0.775601	0.938607	0.843663	0.0071693	0.00183313	0.00841031	1.28244	1.15355	0.766931
2252	F	60.5616	160.5	62.3902	24.07	0	0	N	16	12	28	1.22997	0.882039	0.0326255	0.0184889	0.0398097	0.621341	0.695605	0.637162	0.0313304	0.0200665	0.0339429	1.15666	1.21366	0.855013
2208	F	68.4575	152.6	71.1808	30.49	0	0	N	16	12	28	1.17227	0.94479	0.0372041	0.0237735	0.0352252	0.525261	0.979905	0.627142	0.0323763	0.0218256	0.0338436	1.003	1.16727	0.889029
2359	F	67.7288	161.5	66.5845	25.42	0	0	N	16	12	28	1.30143	0.861678	0.0261068	0.000711637	0.0175734	0.61161	0.897231	0.692963	0.0130355	0.00672256	0.0161672	1.13944	1.08385	0.595376
2358	F	74.6466	151.2	61.5184	26.86	0	1	M	16	12	28	1.28884	1.01939	0.0475337	0.0321852	0.0456232	0.817572	1.1427	0.629625	0.0363575	0.0113044	0.0276985	1.07849	1.32531	0.824139
2368	F	73.1151	158.8	67.3751	26.57	0	0	N	15	12	27	1.02771	0.898573	0.0284388	0.00605378	0.0341399	0.712866	0.593574	0.525402	0.018453	0.0123154	0.0194601	0.975929	1.08296	0.633733
2323	F	63.2411	153.3	61.0246	25.83	0	0	N	16	12	28	1.46429	0.986943	0.0427596	0.0124241	0.0328852	0.695944	0.724739	0.650426	0.0182194	0.0138321	0.0346147	0.975803	1.27572	0.775681
2274	M	64.4301	179	94.6946	29.46	0	0	N	16	12	28	1.40088	0.859831	0.0376846	0.0162302	0.0214862	0.579103	0.7041	0.539469	0.0245664	0.00738215	0.0320363	1.01465	1.17005	0.698468
2247	F	59.7781	171.4	54.3124	18.31	0	1	M	16	12	28	1.37902	0.932267	0.0414639	0.0249624	0.0436623	0.686336	0.885731	0.60374	0.0368369	0.0135154	0.0370713	0.992238	1.138	0.811836
2211	F	78.9534	161.6	73.5228	28.11	0	0	N	16	12	28	1.14935	0.959124	0.0352868	0.0197702	0.0283284	0.64406	0.82406	0.594788	0.0249863	0.0153882	0.0472897	1.29625	1.27396	1.02036
2254	F	83.9096	171.2	71.6059	24.36	0	0	N	15	12	27	1.18591	0.971615	0.015587	0.00326167	0.00658915	0.861926	1.19383	0.668211	0.0135539	0.00969179	0.0246674	1.1636	0.971518	1.03556
2234	F	65.137	152.2	66.132	28.49	0	0	N	16	12	28	1.43665	1.08864	0.0594376	0.0205472	0.0408199	0.729245	0.877367	0.634428	0.0351073	0.0195774	0.0510682	1.27626	1.72594	0.873091
2275	F	75.9205	160	73.8055	28.8303	0	1	M	16	12	28	1.23829	1.00519	0.0430857	0.0219758	0.0377524	0.675993	0.776673	0.516397	0.0443006	0.0192345	0.040613	1.17692	1.27912	0.751893
2212	F	59.6192	166	89.8655	32.62	0	0	N	16	11.5	27.5	1.4804	0.930749	0.0329261	0.014145	0.0298948	0.842179	0.983596	0.696846	0.0256412	0.0182058	0.0374485	1.22113	1.49823	0.961778
2213	F	71.0247	156.3	83.2399	34.63	0	3	F	16	11	27	1.27529	1.00632	0.0312096	0.00268697	0.028058	0.548418	0.867323	0.735392	0.0184649	0.0149536	0.0245208	1.12868	1.25313	0.822732
2253	F	72.3781	166.1	64.0401	23.12	0	0	N	16	12	28	1.33833	1.00732	0.0272633	0.00907624	0.0291012	0.509415	0.884088	0.642742	0.0234566	0.0109545	0.0285261	1.15716	1.09228	0.864558
2296	F	76.6301	156.6	68.9421	27.93	0	0	N	16	12	28	1.24637	1.01152	0.0154803	0.00814687	0.0125552	0.632569	0.956875	0.844509	0.0154174	0.0196727	0.0378836	1.18489	1.25552	0.963682
2350	M	73.2959	164.3	72.4242	26.75	0	0	N	16	12	28	1.34074	0.912152	0.0379921	0.0150509	0.032032	0.709945	0.964046	0.621875	0.0311439	0.012373	0.029598	0.960877	1.01621	0.530414
2349	F	67.1562	158.7	85.9831	34.03	0	1	M	16	11	27	1.50837	1.04693	0.0547718	0.00547175	0.0394607	0.606476	0.823274	0.693132	0.0262956	0.0131245	0.027792	0.929016	1.35295	0.87965
2308	F	64.7616	167.6	69.7993	24.71	0	1	M	16	12	28	1.26083	0.897861	0.0230995	0.0128842	0.0357256	0.932545	0.978565	0.898408	0.0241189	0.021124	0.0351789	1.06702	1.23093	0.712109
2290	F	65.1781	164.4	77.3175	28.49	0	3	F	16	12	28	1.17368	0.861489	0.0311634	0.0170884	0.0340655	0.542353	0.739033	0.543591	0.019222	0.00959489	0.0256077	1.13884	1.46372	0.923264
2291	M	67.8	174.2	110.362	36.28	0	0	N	16	12	28	1.03128	0.907065	0.0233263	0.0140611	0.0158553	0.709768	0.701305	0.7072	0.0223348	0.0170675	0.0290882	1.23904	1.30868	1.00476
2293	F	69.7918	156.3	71.1193	28.98	0	0	N	16	12	28	1.11022	0.917837	0.027977	0.0101788	0.0247344	0.504361	0.989146	0.636501	0.0201367	0.0139352	0.0288997	1.50407	1.32166	1.06168
2369	F	78.8301	152.8	85.5777	36.58	0	1	M	15	12	27	0.983987	0.869565	0.0176943	0.00934997	0.0232302	0.47553	0.613832	0.531164	0.012815	0.0125723	0.0149917	0.890547	1.0652	0.650681
2343	F	61.6658	158.7	60.9662	24.06	2	1	M	16	12	28	1.39902	1.0547	0.0539132	0.0101055	0.0418347	0.920399	0.881722	0.954958	0.0398599	0.0331235	0.0402979	1.3148	1.43638	0.974258
2260	F	62.1616	167.4	77.8408	27.73	0	1	M	16	12	28	1.17509	0.975985	0.0241817	0.0156219	0.0415257	0.505202	0.824374	0.576689	0.0238119	0.0236982	0.0414899	0.865919	1.34428	0.768111
2235	M	68.1123	161.4	69.5202	26.68	0	0	N	16	12	28	1.23533	0.916254	0.037888	0.0137637	0.028111	0.746636	0.797243	0.772953	0.0329588	0.0167596	0.0302966	1.08607	1.32428	0.740194
2281	F	63.6767	158.1	56.6352	22.56	0	1	M	16	12	28	1.67678	1.09973	0.0525786	0.0202911	0.048259	0.550663	1.086	0.802435	0.0318044	0.0140856	0.0413243	1.53316	1.60122	1.03274
2214	F	62.0438	163.7	62.8346	23.43	0	0	N	15.5	12	27.5	1.37815	0.955378	0.0429647	0.0136783	0.0470573	0.779928	1.0088	0.950473	0.0353651	0.00819947	0.0350856	1.21512	0.978897	0.877376
2239	F	78.8	161.1	76.9982	29.63	0	1	M	16	12	28	1.2211	0.939214	0.0405241	0.0175556	0.0455701	0.542903	0.743412	0.475286	0.0297237	0.0150119	0.0395479	1.03972	1.09012	0.800138
2352	F	71.3205	162.7	89.9565	33.92	0	2	F	16	11.5	27.5	0.933461	0.821753	0.0122567	0.00427953	0.0189495	0.581938	0.987827	0.67776	0.0101984	0.0188673	0.0186924	1.13364	1.15897	0.861892
2215	F	78.3178	158.8	67.8871	26.81	0	4	F	16	12	28	1.25768	0.99278	0.0423189	0.011497	0.044493	0.577798	1.22246	0.739562	0.0458034	0.0158595	0.0440067	1.16115	1.22476	0.793467
2216	F	63.0521	170.3	62.848	21.55	0	0	N	16	12	28	1.33523	0.970188	0.02378	0.0165287	0.0384659	0.710872	0.943749	0.809565	0.0309827	0.0106978	0.0374501	1.18089	1.07995	0.846321
2278	F	74.7068	148.8	64.5413	29	0	2	F	14.5	12	26.5	1.02645	1.0156	0.0416474	0.0124007	0.0342193	0.746796	0.946403	0.838196	0.0194624	0.0197578	0.0374766	1.21851	1.03052	0.870484
2365	F	85.4712	153.7	78.2246	33.1	1	1	M	16	12	28	1.12121	0.90969	0.00898069	0.0144289	0.0139302	0.381839	1.0314	0.825854	0.0155049	0.0144667	0.0234028	1.08017	1.53869	0.905684
2266	F	80.7671	155.3	59.1311	24.38	0	0	N	16	12	28	1.22205	1.05417	0.0364167	0.00923917	0.0325542	0.76007	1.01835	0.70566	0.0216672	0.0198927	0.0348011	1.22929	1.34047	1.02057
2217	F	64.4986	173.7	69.4462	22.94	0	0	N	16	12	28	1.37579	0.924474	0.0367058	0.00820643	0.0357987	0.570859	0.779849	0.557375	0.0247113	0.0104562	0.026702	0.945326	1.01717	0.793035
2256	F	76.2658	155.1	70.5997	29.27	0	2	F	15	9.5	24.5	1.08873	0.99237	0.0319774	0.0200521	0.0359597	0.822716	1.14501	0.730305	0.0261764	0.0200338	0.0340581	1.19482	1.39932	0.925895
2218	F	61.5644	163	70.1159	26.27	0	1	M	16	12	28	1.27798	0.96117	0.0353089	0.00837795	0.033578	0.826351	0.970152	0.916808	0.0222042	0.0148326	0.03072	1.18587	1.6057	0.915898
2250	F	64.5233	162.3	88.4964	33.6	0	0	N	16	12	28	1.20769	0.961762	0.060954	0.0180104	0.0463755	0.818291	1.37509	0.704774	0.0390687	0.016492	0.034099	1.19045	1.36902	0.81359
2300	F	65.2356	163	60.8715	22.81	0	2	F	15	12	27	1.37048	0.960599	0.0469853	0.0233136	0.0575178	0.706407	1.11762	0.517802	0.0332397	0.015453	0.0333388	0.954831	1.05903	0.77805
2342	M	77.137	180	94.6307	29.207	0	0	N	16	12	28	1.17696	0.862926	0.0292106	0.0113375	0.0246331	0.602382	0.875147	0.658194	0.029827	0.0159076	0.0227619	0.936484	0.826099	0.486283
2361	F	68.1616	163.5	89.7895	33.55	0	0	N	16	12	28	1.23801	0.945362	0.0463263	0.0200649	0.0404791	0.710241	0.896512	0.565671	0.0286224	0.0257041	0.0407136	1.09431	1.42329	0.831732
2317	F	61.589	170.4	75.0312	25.73	0	0	N	16	12	28	1.3923	0.940925	0.0344605	0.0123482	0.0355255	0.875984	1.20198	0.736116	0.03282	0.0235387	0.0374108	1.02478	1.22442	0.762983
2268	F	77.1534	167.4	96.7974	34.54	0	0	N	16	12	28	1.10501	0.865449	0.0329863	0.0111209	0.0264425	0.752371	0.914781	0.724622	0.0192151	0.0117126	0.0203042	1.24277	1.37781	0.877929
2219	F	59.9096	169.2	81.712	28.43	0	1	M	16	12	28	1.29062	0.949272	0.0330205	0.00462309	0.0260865	0.669396	1.07513	0.65958	0.0184641	0.0119674	0.0302567	1.38779	1.37738	1.07502
2258	F	70.9041	150.6	86.6824	38.18	0	1	M	16	12	28	1.21839	0.982086	0.022394	0.0165009	0.0178553	0.779028	1.03504	0.688048	0.0232707	0.0225454	0.0287866	1.21212	1.44266	0.906248
2220	M	62.5836	185.2	83.0182	24.11	0	0	N	16	12	28	1.33944	0.874363	0.0412154	0.0127023	0.0300214	0.74925	0.790865	0.745795	0.0317074	0.0157794	0.0280827	1.17703	1.18261	0.859285
2221	F	62.1616	171.2	67.274	22.83	0	0	N	16	12	28	1.1897	0.9072	0.0354612	0.0108668	0.028954	0.645177	0.944952	0.655677	0.0239333	0.0100073	0.0247172	1.10058	1.02796	0.967759
2357	F	74.5808	162.9	61.4473	23.02	0	2	F	16	11	27	1.19535	0.895594	0.0315448	0.0143918	0.0294735	0.619775	1.08636	0.637662	0.0204191	0.00947018	0.0302155	0.912252	1.13676	0.603063
2248	F	76.1671	156	72.0395	29.59	0	0	N	16	12	28	1.08589	0.895265	0.0190856	0.00326766	0.0215068	0.676541	0.93264	0.694948	0.0101398	0.00686885	0.021618	1.06943	1.1032	0.795185
2273	F	63.1151	160.3	79.2113	30.78	0	0	N	16	12	28	1.20275	0.948226	0.0191824	0.0155803	0.0358546	0.87862	0.945403	0.768901	0.0192538	0.00897344	0.0319985	1.14502	1.06883	0.839911
2277	F	72.1041	155.6	68.8137	28.29	0	0	N	16	11	27	1.32325	1.02013	0.0351496	0.00676934	0.03028	0.644341	0.707685	0.863537	0.00940603	0.0086994	0.0181563	1.09168	1.57882	1.10444
2302	F	80.3836	162	68.5815	26.06	0	0	N	16	12	28	1.36617	1.04495	0.0465155	0.032788	0.0569724	0.645464	1.03922	0.571033	0.0368915	0.0216792	0.0387438	0.94486	1.37078	0.635272
2222	F	66.4959	159.8	54.5148	21.22	0	1	M	16	12	28	1.45376	1.06153	0.0374494	0.00851837	0.017974	0.813803	0.929489	0.879225	0.021361	0.0117951	0.0268885	1.12361	1.43342	0.794236
2337	M	75.2795	173.6	91.5866	30.36	0	0	N	16	12	28	1.36337	0.959379	0.0376313	0.0140839	0.0330183	0.725049	0.707467	0.767707	0.0347357	0.0144109	0.0372262	1.13487	1.43553	0.804814
2371	F	65.6877	159.3	65.9782	25.85	0	1	M	16	12	28	1.47007	1.06765	0.0507014	0.0176788	0.049847	0.871336	0.958922	0.733474	0.0358071	0.0208839	0.0418099	1.12631	1.2497	0.99128
2322	F	66.2438	157.3	84.2009	34.11	0	0	N	16	12	28	1.24339	0.948578	0.0454153	0.0157898	0.028037	0.783379	1.01221	0.962151	0.0240845	0.0237312	0.0308587	1.40639	1.40882	0.846133
2263	M	66.9699	168.6	100.831	35.28	0	0	N	16	12	28	0.947618	0.780378	0.0301973	0.00455749	0.0227792	0.413102	0.792282	0.532728	0.0163875	0.00880032	0.0123759	0.94255	0.780368	0.827995
2262	F	61.2438	157.1	74.4191	30.02	0	0	N	15.5	12	27.5	1.30005	0.986809	0.0463599	0.0124495	0.0461555	0.77145	1.01823	0.78043	0.0320969	0.0179669	0.0345886	1.21743	1.32207	0.840033
2287	M	84.7616	170.1	82.1332	28.34	0	0	N	15	12	27	1.25405	0.963644	0.0333939	0.010102	0.0221356	0.655486	0.707723	0.595776	0.0302823	0.0136496	0.0372396	0.946644	1.0172	0.727993
2286	F	77.1425	159.4	74.4344	29.2	0	0	N	16	11.5	27.5	1.20835	0.970804	0.0186871	0.00259332	0.0183547	0.615824	0.663544	0.625476	0.0125765	0.00900745	0.0238927	1.25531	1.47921	0.969298
2289	M	79.1562	170.3	78.5061	27.14	0	0	N	15.5	12	27.5	1.29541	0.942523	0.0406095	0.00621449	0.0274682	0.679681	0.716182	0.469524	0.0263643	0.00818591	0.0233149	1.13601	1.04216	0.568359
2288	F	71.5342	158.5	78.7496	31.29	0	0	N	16	12	28	1.21217	0.960231	0.0312582	0.0132597	0.024689	0.815886	1.3193	0.67422	0.0224686	0.0180872	0.0294764	1.21158	1.36488	0.923599
2223	F	71.9315	160.6	62.8816	24.27	1	0	N	16	12	28	1.22997	0.958869	0.0603997	0.0161999	0.0462434	0.681964	0.866636	0.549045	0.0343189	0.0171722	0.0380268	0.970056	1.05277	0.786123
2304	F	82.6329	155.4	71.2747	29.44	0	0	N	16	11	27	1.05146	0.825708	0.0300165	0.0118379	0.0227555	0.68412	0.977262	0.751956	0.0157964	0.00713244	0.0147336	1.16526	1.07261	0.738737
2224	F	63.2658	171.9	67.7099	22.57	0	2	F	16	12	28	1.36056	0.994519	0.0230673	0.00539108	0.0191765	0.733385	1.08533	0.656894	0.032875	0.0192724	0.0375995	1.24605	1.04642	0.889034
2271	F	79.9644	166.9	94.6893	34.03	0	0	N	15.5	11	26.5	1.18058	0.933148	0.0227557	0.0033385	0.00837175	0.836638	1.03978	0.647072	0.00925975	0.00424092	0.0230318	1.093	1.41569	1.01262
2257	F	71.8192	156.4	55.0695	22.36	0	0	N	16	12	28	1.53658	1.14065	0.0488677	0.0228321	0.0427001	1.22468	1.55539	0.985795	0.0498895	0.012069	0.0622852	1.31198	1.33375	0.917017
2321	F	71.4986	156.6	67.4679	27.44	0	1	M	16	12	28	1.12771	0.925743	0.0193384	0.0101948	0.02125	0.596111	0.804925	0.579691	0.0157657	0.0124433	0.0234725	1.36576	1.09532	0.800492
2345	F	65.726	167.8	76.6978	27.2	0	4	F	16	12	28	1.1284	0.93691	0.0321236	0.0156964	0.0367335	0.543302	0.624586	0.628842	0.0321878	0.0248534	0.03841	0.961614	1.15927	0.812357
2324	F	62.7425	160.5	84.459	32.76	0	0	N	16	11.5	27.5	1.1242	0.912163	0.0121168	0.00550538	0.00896739	0.819332	0.894092	0.926804	0.0125877	0.0152823	0.024123	1.31515	1.31144	1.03158
2298	F	70.7507	157.2	69.4505	27.92	0	0	N	16	12	28	1.1882	0.924416	0.0123215	0.00713545	0.0144178	0.628908	1.15971	0.710235	0.0157793	0.00791499	0.0236648	1.32478	1.25542	1.01082
2328	F	70.9479	151.7	66.4921	28.68	0	1	M	15	11.5	26.5	0.984001	0.91955	0.0141405	0.0109691	0.018067	0.897134	0.876926	0.709949	0.0146242	0.00991331	0.0154745	1.24973	1.31188	0.908445
2310	M	78.2356	173.8	97.1565	32.08	0	0	N	16	12	28	1.07032	0.793407	0.0307465	0.00935684	0.0209617	0.462284	0.864445	0.445055	0.0170108	0.00597093	0.0244781	1.12071	0.876365	0.637882
2255	F	70.8658	158.1	64.9697	25.92	1	4	F	9.5	8	17.5	1.10209	1.01189	0.0242117	0.00484875	0.0193612	1.08094	1.0758	1.21616	0.0212585	0.0114965	0.032378	1.45115	1.18669	1.07921
2306	M	68.5699	165.6	86.7146	31.47	0	0	N	16	11	27	1.36862	0.982945	0.0567459	0.0166674	0.0399539	0.935612	1.2817	0.902191	0.0366958	0.0213754	0.0427936	1.24216	1.6076	0.947139
2305	F	60.6301	167.1	79.2465	28.29	0	0	N	16	12	28	1.28528	0.946635	0.052434	0.00693143	0.0369796	0.531408	0.578343	0.481148	0.0297319	0.0125169	0.0302566	1.1141	1.03143	0.772133
2276	F	83.1479	162.9	81.4454	30.6	0	0	N	16	9	25	1.2205	0.953918	0.0261442	0.0109736	0.0267501	0.613701	0.684727	0.528785	0.0236987	0.0253249	0.0364542	1.16686	1.24549	0.974735
2226	F	62.1836	154	50.2162	21.04	0	0	N	16	12	28	1.44558	1.00908	0.0571357	0.0312153	0.0490128	0.639903	0.833488	0.806148	0.0380307	0.0128014	0.0476777	1.06713	1.24916	0.767941
2347	F	65.126	158	85.8756	34.33	0	2	F	16	11	27	1.22138	0.988942	0.0161913	0.00835916	0.0219008	1.20343	1.18402	1.14919	0.0197788	0.0169247	0.038352	1.32208	1.52616	1.01145
2362	F	74.5753	153.8	77.5846	32.72	0	0	N	15.5	12	27.5	1.24579	0.984078	0.0225805	0.00518482	0.0128126	0.700999	0.920786	0.75799	0.0080861	0.0110874	0.0131206	1.16543	1.36239	0.983629
2227	M	72.5096	169.1	73.9936	25.74	0	0	N	16	12	28	1.14852	0.964317	0.0489219	0.0135916	0.0388435	0.643325	0.85143	0.535546	0.0339165	0.0242265	0.042047	1.01535	0.969047	0.798125
2312	M	75.8767	165.9	73.3313	26.41	0	1	M	16	12	28	1.1656	0.923181	0.0299335	0.00858276	0.0187356	0.728616	1.15343	0.937915	0.0225188	0.0105876	0.0234534	1.02233	1.28152	0.781852
2249	F	68.9096	165.1	64.2992	23.48	0	1	M	16	12	28	1.37935	1.01793	0.0337735	0.0150204	0.0344536	0.927436	1.09699	0.483891	0.0209265	0.00841358	0.0351046	1.32909	1.22588	1.11666
2272	F	75.2411	150	74.6654	33.1846	0	1	M	15	9.5	24.5	0.954701	0.871749	0.0125056	0.00556065	0.0105613	0.668622	0.823525	0.652417	0.0122229	0.0143897	0.0243642	1.13657	1.26985	0.817725
2307	F	63.6164	166	68.6645	24.68	0	0	N	16	12	28	1.54656	1.08017	0.0724727	0.0200042	0.057623	0.808327	0.907144	0.794195	0.0535708	0.0283231	0.056564	1.12764	1.29843	1.0041
2295	F	74.0767	150.6	63.3432	27.82	0	0	N	15	12	27	1.473	1.06527	0.0352439	0.0214261	0.0412359	0.640757	0.916405	0.56957	0.0244018	0.0124481	0.0374897	1.25295	1.53468	0.816273
2246	F	84.5589	153.1	55.7105	23.64	0	1	M	16	12	28	1.1663	0.987359	0.0424645	0.00655589	0.0365441	0.780033	1.01249	0.859739	0.0247925	0.0172449	0.0331011	1.4	1.23162	0.836304
2340	F	66.1753	157.4	56.8335	22.64	1	0	N	16	12	28	1.42325	1.06951	0.058742	0.00832383	0.0413801	0.788381	1.05828	0.723783	0.0238494	0.0189792	0.0321434	1.2232	1.31031	0.953504
2320	M	66.1315	179.3	108.756	33.81	0	0	N	16	11.5	27.5	1.20337	0.861286	0.0298508	0.00668263	0.0312347	0.48431	0.913575	0.423266	0.0194531	0.0135657	0.0228929	0.967919	0.935997	0.556652
2316	F	62.7836	162.7	104.034	39.33	0	1	M	16	12	28	1.31098	1.03941	0.0409738	0.0118131	0.0442613	0.650725	0.977067	0.727373	0.0326708	0.0212434	0.0382896	1.1392	1.24245	1.02851
2331	F	77.1589	155.8	70.2886	28.8	0	1	M	16	12	28	1.33878	1.0396	0.0230436	0.0109993	0.0112052	0.766129	1.05385	0.697806	0.0147294	0.0112168	0.0226959	1.20257	1.31968	0.784405
2282	F	76.7945	160.8	75.8924	28.43	0	1	M	15	12	27	1.34299	0.96662	0.0280008	0.0168049	0.0236878	0.849776	1.0792	0.950565	0.0229884	0.00795421	0.0293056	1.18096	1.45694	0.841263
2283	M	79.0356	173.5	90.5342	29.67	0	0	N	15	12	27	1.41461	0.987975	0.0403153	0.0120668	0.030876	0.830937	1.01051	0.983387	0.0329181	0.0238554	0.0305331	1.08321	1.20517	1.02465
2346	F	76.5397	163.2	66.1912	24.71	0	0	N	14.5	12	26.5	1.41732	0.972538	0.0513239	0.00739947	0.0481635	0.680844	0.752922	0.629322	0.0277064	0.0253189	0.0444623	1.03063	1.07628	0.879186
2241	M	65.6301	176.7	80.1561	25.53	0	1	M	16	12	28	1.32848	0.877638	0.0347851	0.00802197	0.0254096	0.514255	1.0194	0.737678	0.0246409	0.00997382	0.0280193	1.13374	1.07917	0.803039
2353	F	69.6932	156.6	84.0044	34.13	0	0	N	15.5	12	27.5	1.22913	0.949659	0.0320142	0.0068839	0.0282966	0.677931	1.06591	0.621336	0.0169868	0.0154614	0.0215996	1.15815	1.60774	1.01139
2233	F	63.9151	162.7	61.6969	23.12	0	1	M	16	12	28	1.25003	0.915359	0.0403017	0.013291	0.0317725	0.752449	0.947107	0.776493	0.0257278	0.0162741	0.0337157	1.01676	1.1968	0.752664
2292	F	63.6247	153.6	56.4693	23.78	0	1	M	16	12	28	1.18717	0.863704	0.0319587	0.0124368	0.0230283	0.441663	0.941178	0.461522	0.0261677	0.00668957	0.0241366	0.939492	0.736777	0.696681
2366	F	68.2027	156.9	97.6264	39.65	0	0	N	16	12	28	1.08203	0.962513	0.0375736	0.0440103	0.0439513	0.579349	0.684723	0.522166	0.0358907	0.0265946	0.040411	1.07076	1.20014	0.866844
2325	F	68.9945	160.9	88.6484	34.11	0	0	N	16	12	28	1.18582	0.918663	0.0247627	0.00810008	0.0129965	0.588453	0.854361	0.730562	0.0133666	0.0178628	0.0201194	1.0388	1.00275	0.721107
2351	F	64.0055	165.2	97.9667	35.84	0	0	N	16	12	28	1.4882	1.02911	0.0431466	0.0110334	0.0494265	0.869443	1.00363	0.800687	0.0238885	0.0197907	0.0353573	1.2035	1.60534	1.01127
2279	F	72.5041	167	68.1492	24.27	2	1	M	16	12	28	1.36226	0.986133	0.0350804	0.0321403	0.0434036	0.760211	1.00163	0.824619	0.0383939	0.0318274	0.0586992	1.17866	1.34783	0.917122
2315	M	80.126	167.7	81.7575	28.84	0	0	N	16	12	28	1.29396	1.0137	0.0528716	0.0154215	0.0270195	0.700561	0.858379	0.555744	0.0369774	0.0245388	0.0385158	0.986076	1.12289	0.68076
2314	F	86.1644	150.9	62.2207	27.23	0	1	M	15	10	25	0.961381	0.89589	0.0241576	0.0124019	0.0163208	0.767192	1.10625	0.794049	0.0175961	0.0148479	0.0289931	1.0563	1.23864	0.888652
2231	F	75.0795	164	64.4357	23.9574	0	1	M	16	12	28	1.41165	1.02257	0.0557871	0.016946	0.0525696	0.736226	1.07045	0.678129	0.0282552	0.0186181	0.0326894	1.10562	1.32139	0.841229
2269	F	79.7425	166	70.8623	25.7158	0	0	N	16	12	28	0.706439	0.678038	0.00409962	0.00269361	0.00267218	0.601877	1.09872	0.704006	0.00458133	0.00213563	0.00633757	0.867695	0.797711	0.485911
2280	F	66.611	146.6	54.3173	25.08	0	0	N	16	12	28	1.25814	1.03447	0.0315982	0.0138177	0.0277325	1.16261	1.28172	1.0604	0.0223021	0.0143696	0.0335915	1.4399	1.21501	0.801614
2242	M	69.6274	181	87.2117	26.53	0	0	N	16	12	28	1.46654	0.968934	0.0474498	0.0246447	0.0517618	0.469966	0.786929	0.546143	0.0598055	0.0220099	0.0505969	0.893671	1.09365	0.759106
2237	F	68.0548	167.6	103.039	36.7	0	0	N	16	11.5	27.5	1.12827	0.933317	0.0227387	0.00833589	0.0242234	0.6102	0.676454	0.710498	0.0148112	0.0132795	0.0184833	1.46985	1.50491	1.31582
2238	M	71.811	179	87.4615	27.2967	1	0	N	16	12	28	1.12681	0.926893	0.050347	0.0107176	0.0365502	0.504048	0.776364	0.397947	0.0310674	0.0185355	0.0280098	1.22065	1.09616	0.764259
2330	F	65.5671	154.3	76.4417	31.8	0	0	N	16	12	28	1.15656	0.925764	0.0364888	0.00465216	0.0351088	0.524034	0.594448	0.578181	0.0213788	0.0135739	0.0291911	0.943242	1.23811	0.722858
2333	F	80.7096	152.9	82.9947	35.33	0	1	M	12.5	9	21.5	1.07362	0.939154	0.0309909	0.0152908	0.0257626	0.512369	0.802877	0.82397	0.0182135	0.00796145	0.0250351	0.921544	1.18094	0.6598
2311	F	73.5781	160.4	74.4152	28.84	0	0	N	16	12	28	1.37812	0.974032	0.0441901	0.0165972	0.0387121	0.57412	0.874646	0.656136	0.03701	0.020544	0.0433661	1.09911	1.16967	0.851703
2239	M	77.9753	171.1	79.4	27.12	0	1	M	14	12	26	1.11383	0.911366	0.0328472	0.0189823	0.0331501	0.739561	0.855356	0.568705	0.0283143	0.0129813	0.034762	0.934905	1.07033	0.629487
2240	F	72.7589	156	66.7	27.41	0	4	F	13.5	12	25.5	1.29612	1.01659	0.0306944	0.00316539	0.0199741	0.618256	1.07339	0.915466	0.0126615	0.0161482	0.0205865	1.17423	1.18169	0.765919
2367	F	66.9671	160.3	61.0525	23.58	0	0	N	16	12	28	1.42052	1.01861	0.0449996	0.0199755	0.0428555	0.743	1.05145	0.652625	0.0376315	0.031462	0.0501407	1.24951	1.25583	0.861368
2243	F	77.3918	165.2	96.896	35.36	0	0	N	11.5	8.5	20	0.931675	0.966314	0.0170378	0.0195035	0.0169485	0.916194	1.11249	0.886884	0.0178085	0.0200486	0.0201063	1.28694	1.50257	0.782332
2264	M	80.526	169	81.7588	28.57	0	2	F	15	12	27	1.16151	0.894556	0.0515541	0.00908224	0.0417688	0.630791	0.906907	0.795711	0.0321177	0.00881676	0.0290179	1.27916	1.30871	0.701883

## Sheet: description
V	vertical
ML	medial-lateral
AP	anterior-posterior
ltLE	long-term Lyapunov exponent
stLE	short-term Lyapunov exponent
